# Supplementary material for: Convergent genomic signatures of flight loss in birds suggest a switch of main fuel
Source: Nat Commun. 2019 Jun 21;10:2756. doi: 10.1038/s41467-019-10682-3 (PMC6588704; doi:10.1038/s41467-019-10682-3)
Supplement: Supplementary file 3 — Source Data [file 41467_2019_10682_MOESM3_ESM.xlsx]

## Sheet: Figure 1b
Figure 1b	log2(body mass (kg))	log2(wingspan (m))
	-3.26534	-1.62149
	-2.7084	-1.64386
	-2.39593	-1.18115
	-2.14561	-1.17462
	-1.82623	-0.994241
	-1.20756	-0.816037
	-1.32916	-0.865122
	-1.23786	-0.808437
	-1.07704	-0.753896
	-1.08927	-0.790859
	-0.836501	-0.701342
	-0.68966	-0.597278
	-0.592919	-0.720232
	-0.323733	-0.595097
	-0.0740006	-0.500218
	0.0468403	-0.459973
	-2.86775	-1.3474
	-2.73697	-1.23447
	0.321928	0.201634
	2.90689	1.45943
	1.20789	0.536053
	3	1.67807
	0.575312	0.584963
	0	0.201634
	-0.514573	0.189034
	0.584963	-0.454032
	-3.13289	-1.39214
	-0.143416	-0.42139
	-0.535332	0
	0.847997	0.321928
	3.39232	1.58496
	2.32193	0.847997
	1.43296	0.378512
	0.361768	-1.21159
	1.93546	0.152003
	-2.1976	-1.58897
	-5.05889	-3.82193
	-4.13034	-3.71193
	0	-0.736966
	1.58496	-1.47393
	6.94251	1.16993
	0.434353	-2.27393
	4.49185	0.411426
	-0.750242	-1.84356
	0.134236	-0.534663
	0.243547	-0.467935

## Sheet: Figure 1c
Figure 1c	Flight-degenerate birds	Flying birds
	6	39
	6	38
	6	39
	6	36
	6	39
	6	39
	6	39
	5	36
	6	39
	6	39
	6	39
	6	39
	5	39
	6	39
	6	39
	6	39
	6	39
	6	39
	6	38
	5	37
	6	39
	6	39
	6	38
	6	38
	4	39
	6	39
	6	39
	6	39
	5	39
	6	39
	6	39
	6	39
	6	39
	2	6
	6	38
	4	34
	5	37
	6	37
	6	39
	6	39
	6	39
	5	38
	6	38
	6	39
	5	34
	6	39
	5	39
	6	37
	6	37
	4	37
	6	38
	5	37
	6	38
	6	38
	6	38
	6	38
	5	37
	6	38
	6	38
	6	38
	6	38
	6	38
	6	38
	6	38
	6	38
	6	38
	6	38
	6	38
	6	38
	5	38
	6	38
	3	29
	3	17
	6	38
	6	38
	2	3
	6	38
	6	38
	6	38
	6	38
	6	38
	6	38
	5	37
	6	38
	6	38
	6	38
	5	36
	6	38
	6	38
	6	38
	6	37
	6	38
	6	38
	5	35
	3	7
	6	38
	6	36
	6	38
	3	30
	6	38
	6	38
	6	38
	5	38
	6	38
	6	38
	6	38
	6	38
	6	38
	5	33
	3	30
	6	36
	6	36
	6	36
	6	36
	6	36
	6	36
	6	36
	6	34
	6	36
	5	36
	6	36
	6	36
	4	28
	6	36
	6	36
	6	36
	3	36
	6	36
	6	36
	6	36
	5	36
	6	36
	6	36
	5	34
	6	36
	6	36
	6	33
	6	36
	6	36
	6	36
	6	36
	6	36
	6	35
	6	36
	6	36
	6	36
	6	36
	6	36
	6	35
	6	35
	6	35
	6	35
	6	35
	6	35
	2	19
	6	35
	4	32
	6	35
	6	35
	6	35
	6	35
	6	35
	6	35
	6	35
	6	34
	4	32
	6	35
	6	35
	6	35
	6	35
	6	35
	6	35
	6	35
	6	35
	6	35
	6	35
	6	35
	6	34
	6	35
	6	35
	6	35
	6	35
	6	35
	6	35
	6	35
	6	35
	6	35
	6	35
	6	35
	6	35
	6	35
	6	34
	6	34
	6	34
	6	34
	6	34
	4	33
	6	33
	5	34
	6	34
	6	34
	4	33
	4	34
	6	34
	6	34
	6	31
	5	27
	5	29
	6	34
	5	34
	6	34
	4	34
	6	34
	6	34
	6	34
	6	34
	6	34
	6	34
	6	34
	6	34
	5	34
	5	34
	5	34
	5	34
	5	34
	5	34
	2	33
	5	34
	5	34
	3	34
	5	33
	5	34
	5	32
	5	34
	5	34
	5	33
	5	33
	5	34
	5	31
	3	34
	5	34
	4	33
	5	33
	5	32
	5	34
	5	33
	5	33
	5	30
	5	32
	4	32
	5	31
	3	27
	5	32
	5	32
	5	32
	2	12
	5	32
	5	32
	5	32
	5	32
	5	32
	5	32
	5	32
	5	32
	5	32
	5	32
	5	32
	3	26
	5	32
	5	32
	5	31
	5	30
	5	32
	1	2
	5	31
	2	31
	5	31
	4	30
	5	31
	5	31
	5	31
	5	31
	5	31
	4	28
	5	31
	5	31
	5	31
	5	31
	5	30
	5	30
	4	29
	5	31
	3	29
	5	30
	5	30
	5	30
	5	30
	5	30
	5	30
	5	30
	5	30
	4	26
	4	24
	4	25
	4	25
	1	5
	4	25
	4	25
	3	25
	4	25
	4	25
	4	25
	5	37
	7	38
	4	37
	5	29
	6	39
	7	40
	7	40
	7	40
	4	35
	3	31
	3	27
	5	39
	7	39
	7	34
	7	34
	7	40
	7	40
	4	34
	7	40
	6	40
	7	38
	5	39
	7	40
	7	40
	6	40
	7	40
	6	40
	5	38
	5	40
	7	40
	7	39
	4	33
	7	40
	7	40
	6	40
	7	38
	7	40
	5	31
	7	39
	7	38
	4	37
	6	39
	4	28
	5	34
	7	39
	5	40
	3	36
	7	36
	3	28
	4	37
	7	35
	6	35
	5	34
	6	34
	6	37
	6	31
	7	40
	7	40
	6	38
	7	39
	7	38
	7	39
	6	33
	6	37
	3	37
	5	38
	3	35
	6	38
	3	11
	4	32
	3	32
	4	39
	5	36
	5	34
	4	30
	4	32
	7	37
	1	9
	7	34
	7	38
	6	31
	1	21
	4	35
	3	22
	5	29
	5	30
	6	34
	4	34
	5	33
	6	35
	3	32
	3	28
	6	36
	2	32
	2	37
	5	29
	5	31
	6	38
	6	38
	6	32
	5	37
	1	5
	0	2
	1	2
	0	6
	1	2
	1	6
	1	6
	1	6
	1	5
	1	6
	3	33
	5	37
	7	35
	6	37
	5	39
	7	39
	7	38
	1	3
	4	35
	7	38
	6	40
	7	40
	7	40
	5	39
	7	40
	6	40
	7	40
	6	38
	7	40
	7	40
	7	40
	6	37
	7	40
	7	40
	7	40
	7	40
	7	40
	7	40
	7	40
	7	40
	5	39
	7	40
	7	40
	7	40
	5	34
	7	40
	7	40
	7	38
	7	40
	7	40
	7	40
	7	40
	7	39
	7	40
	5	34
	7	34
	7	33
	6	32
	7	33
	7	34
	7	34
	7	34
	3	9
	6	29
	1	2
	0	2
	7	34
	7	34
	6	31
	7	34
	6	34
	5	34
	7	33
	6	34
	6	34
	3	8
	2	33
	4	21
	2	18
	7	34
	7	33
	5	32
	3	23
	7	34
	7	34
	2	12
	7	34
	7	33
	7	34
	7	34
	7	34
	7	34
	6	34
	6	32
	6	33
	7	34
	7	34
	5	33
	7	30
	7	34
	7	34
	7	34
	4	33
	5	30
	7	34
	5	28
	6	34
	7	34
	4	34
	7	34
	7	34
	7	34
	3	34
	7	34
	7	30
	7	34
	7	34
	4	31
	7	34
	7	34
	6	33
	7	32
	7	34
	7	34
	6	34
	6	34
	7	34
	7	34
	7	34
	7	33
	7	34
	7	34
	5	34
	7	34
	7	34
	7	34
	7	32
	7	33
	3	12
	4	12
	1	8
	4	12
	3	12
	4	12
	3	8
	4	12
	4	13
	4	13
	4	13
	4	13
	4	13
	4	13
	4	13
	4	13
	4	13
	4	13
	2	8
	4	13
	4	13
	4	13
	4	13
	4	13
	4	13
	4	13
	4	13
	8	38
	8	37
	8	38
	8	38
	5	36
	8	38
	8	38
	8	38
	7	37
	8	36
	8	38
	7	38
	8	38
	8	38
	8	37
	7	38
	6	31
	8	38
	7	37
	8	37
	8	35
	8	38
	4	33
	4	4
	8	38
	6	34
	8	26
	6	29
	5	33
	4	36
	7	35
	8	37
	8	37
	7	35
	7	37
	8	38
	8	37
	8	38
	8	38
	8	38
	8	38
	8	38
	8	37
	8	38
	8	38
	8	32
	8	38
	7	38
	8	38
	8	38
	8	38
	8	38
	8	37
	8	38
	8	37
	8	38
	8	38
	8	38
	7	38
	8	38
	8	38
	8	38
	8	38
	8	38
	8	37
	8	37
	7	37
	8	38
	3	4
	5	37
	4	28
	8	39
	8	39
	8	39
	8	38
	8	35
	8	37
	4	38
	8	39
	8	38
	4	36
	8	39
	8	36
	8	39
	5	36
	7	38
	8	37
	7	35
	8	39
	8	39
	8	36
	3	5
	6	36
	7	34
	6	15
	7	39
	7	35
	7	38
	1	2
	8	39
	7	39
	7	38
	7	39
	7	33
	5	37
	7	38
	7	39
	3	36
	4	35
	7	39
	6	37
	7	38
	7	39
	7	38
	7	38
	7	33
	7	34
	7	37
	3	38
	4	30
	5	34
	5	34
	8	37
	6	38
	8	39
	8	39
	2	2
	6	37
	3	38
	8	38
	8	33
	8	36
	8	39
	7	35
	8	39
	8	38
	8	39
	8	38
	8	39
	8	39
	8	38
	7	38
	8	39
	8	38
	8	38
	8	37
	8	39
	8	39
	6	37
	7	36
	8	39
	8	38
	7	35
	7	38
	5	39
	7	37
	7	37
	7	37
	6	39
	7	39
	7	36
	4	35
	8	39
	8	38
	4	30
	8	37
	8	39
	7	39
	8	39
	8	39
	8	37
	8	39
	7	38
	8	39
	8	38
	8	39
	8	33
	8	39
	8	39
	2	3
	8	39
	8	39
	8	40
	6	39
	8	40
	8	40
	8	40
	8	40
	8	39
	8	40
	7	39
	8	40
	8	40
	8	40
	8	40
	8	40
	8	40
	8	40
	8	40
	4	8
	8	40
	8	40
	8	40
	8	40
	8	39
	8	40
	8	38
	8	40
	8	40
	8	40
	2	37
	8	39
	6	40
	8	39
	6	34
	8	35
	8	40
	8	40
	8	40
	8	40
	5	34
	8	39
	8	40
	8	40
	6	38
	8	40
	8	40
	8	40
	7	37
	8	40
	8	40
	8	40
	7	40
	8	40
	8	40
	8	40
	8	39
	8	40
	8	40
	8	40
	8	39
	8	39
	8	40
	8	40
	8	40
	7	38
	8	40
	8	36
	8	40
	8	40
	8	40
	6	40
	8	40
	8	40
	7	40
	8	39
	8	40
	8	40
	6	31
	3	28
	8	40
	8	40
	8	40
	8	40
	8	31
	8	38
	8	40
	8	40
	8	39
	8	40
	7	36
	8	40
	7	40
	8	40
	8	40
	3	7
	8	36
	8	39
	8	40
	8	36
	7	39
	8	40
	8	40
	8	40
	8	38
	8	40
	3	39
	7	36
	8	37
	7	39
	8	40
	8	40
	8	40
	7	40
	8	40
	8	40
	8	39
	8	39
	8	40
	7	39
	8	36
	5	39
	8	40
	8	35
	6	38
	8	39
	8	40
	8	40
	4	37
	8	40
	7	35
	7	37
	8	37
	8	40
	7	40
	7	40
	7	40
	8	38
	8	40
	8	40
	8	40
	8	40
	8	40
	8	40
	8	36
	8	39
	7	38
	7	40
	5	31
	6	38
	7	40
	8	40
	8	39
	8	40
	8	40
	8	40
	8	40
	8	39
	8	40
	8	40
	8	40
	7	37
	8	40
	5	31
	7	38
	8	40
	5	35
	8	40
	8	40
	7	36
	3	32
	8	40
	5	39
	8	37
	8	39
	8	40
	8	40
	8	40
	8	40
	7	40
	8	40
	8	40
	8	40
	4	15
	8	39
	8	38
	6	36
	8	37
	8	39
	8	40
	8	40
	8	40
	8	39
	8	40
	8	40
	8	40
	6	31
	8	38
	8	40
	8	40
	8	38
	8	39
	8	40
	6	36
	8	40
	8	39
	8	39
	8	40
	8	38
	7	40
	8	40
	8	39
	8	40
	7	40
	8	40
	8	38
	8	39
	8	36
	8	40
	8	40
	8	40
	7	35
	7	40
	8	38
	8	40
	8	40
	8	40
	8	40
	8	39
	8	40
	8	40
	8	40
	8	40
	8	40
	8	40
	8	40
	6	40
	8	40
	8	39
	8	40
	8	40
	8	40
	6	39
	8	37
	7	37
	8	39
	6	38
	5	40
	8	40
	8	39
	8	40
	8	40
	8	40
	8	40
	8	40
	8	40
	6	40
	7	40
	8	40
	8	40
	7	40
	8	40
	5	33
	8	40
	8	40
	8	40
	8	40
	3	36
	8	40
	8	40
	8	39
	6	40
	6	37
	8	40
	6	40
	7	40
	8	34
	5	38
	8	40
	4	35
	4	39
	7	37
	8	40
	8	38
	6	40
	8	37
	5	32
	4	9
	8	38
	3	32
	7	40
	8	40
	8	40
	7	40
	8	40
	8	40
	8	38
	8	39
	8	37
	8	40
	7	38
	4	39
	8	40
	7	40
	8	40
	8	39
	7	33
	7	40
	8	40
	8	38
	8	36
	8	39
	8	40
	8	38
	7	37
	6	36
	7	39
	8	40
	8	40
	8	39
	6	35
	8	39
	8	40
	8	40
	6	40
	8	40
	8	39
	8	39
	7	40
	5	4
	8	33
	8	40
	7	39
	8	40
	5	37
	6	40
	8	40
	8	40
	8	40
	8	40
	7	40
	8	40
	8	40
	8	40
	8	40
	8	40
	8	40
	8	40
	8	40
	8	39
	8	39
	7	40
	8	40
	7	39
	4	40
	8	38
	5	37
	3	35
	3	3
	7	39
	7	36
	7	29
	8	39
	8	40
	5	38
	8	40
	6	37
	8	40
	6	38
	8	39
	8	31
	2	21
	7	40
	8	38
	8	35
	6	35
	3	7
	5	30
	6	34
	2	34
	7	36
	6	35
	2	4
	6	35
	2	35
	7	37
	8	36
	7	38
	5	38
	8	35
	4	12
	8	38
	4	35
	3	7
	8	35
	7	38
	6	36
	7	35
	2	40
	7	32
	7	37
	8	39
	8	38
	8	36
	8	40
	8	39
	8	40
	8	39
	8	38
	8	33
	4	30
	8	35
	6	39
	5	36
	5	30
	7	39
	8	40
	7	35
	8	37
	8	40
	8	40
	8	36
	6	38
	7	40
	8	39
	8	40
	7	36
	8	39
	8	39
	7	40
	8	40
	8	40
	7	40
	6	34
	8	39
	8	37
	4	37
	8	38
	4	37
	3	5
	8	36
	6	20
	4	34
	8	35
	7	38
	7	39
	6	38
	6	39
	4	37
	5	35
	7	38
	3	29
	7	37
	7	37
	7	39
	8	36
	7	35
	7	35
	6	37
	5	33
	7	36
	3	16
	5	31
	6	34
	1	4
	7	35
	8	35
	5	33
	8	33
	7	39
	5	33
	8	36
	6	36
	8	34
	8	39
	7	36
	6	33
	7	35
	4	37
	8	31
	7	34
	7	33
	8	39
	7	38
	7	40
	8	36
	7	40
	6	38
	8	35
	6	37
	6	40
	7	35
	7	27
	5	35
	3	2
	6	33
	3	33
	7	34
	8	36
	5	33
	5	37
	3	29
	6	38
	5	40
	7	33
	8	36
	4	35
	8	38
	8	39
	8	40
	5	34
	2	36
	5	36
	2	23
	3	35
	4	37
	8	39
	6	39
	5	35
	7	40
	8	40
	8	40
	8	40
	8	40
	7	30
	6	39
	8	40
	4	28
	7	34
	8	37
	3	36
	8	34
	3	33
	5	36
	6	37
	6	37
	3	30
	7	34
	7	37
	5	34
	3	25
	6	29
	5	31
	7	29
	6	33
	8	35
	7	28
	8	37
	8	37
	7	37
	5	34
	8	37
	7	36
	8	36
	8	31
	8	36
	7	36
	8	37
	8	37
	8	37
	8	37
	8	37
	8	36
	2	22
	1	3
	7	30
	8	37
	4	35
	8	37
	8	33
	8	37
	5	36
	4	31
	8	37
	8	35
	8	36
	7	36
	8	35
	5	25
	6	34
	3	2
	8	36
	7	31
	8	35
	5	32
	2	6
	3	31
	6	31
	1	10
	2	31
	6	30
	3	34
	4	29
	6	34
	5	31
	5	34
	5	34
	1	30
	4	28
	6	32
	6	34
	5	32
	6	35
	6	35
	0	2
	6	34
	6	35
	6	33
	6	35
	6	35
	6	35
	4	17
	2	4
	6	31
	4	30
	6	27
	5	35
	5	25
	5	32
	6	31
	6	31
	6	30
	6	32
	5	32
	5	27
	5	31
	5	32
	6	32
	5	32
	3	5
	5	30
	6	28
	6	30
	4	31
	5	30
	6	31
	2	30
	5	28
	5	27
	5	31
	6	30
	3	24
	6	30
	5	29
	4	29
	3	23
	1	24
	3	29
	6	30
	6	24
	6	32
	5	29
	1	2
	1	2
	1	2
	1	2
	1	2
	4	30
	2	29
	6	31
	6	32
	3	32
	4	28
	5	31
	5	30
	5	30
	5	29
	5	31
	2	30
	3	2
	6	31
	4	31
	6	27
	3	27
	1	28
	5	31
	3	2
	2	30
	2	27
	0	28
	3	27
	3	26
	6	28
	6	28
	4	27
	3	23
	3	24
	4	27
	5	30
	6	32
	5	26
	2	19
	3	28
	2	18
	5	31
	5	27
	3	28
	3	28
	4	28
	4	30
	4	30
	3	21
	6	30
	5	30
	1	25
	6	30
	2	26
	6	32
	1	3
	6	30
	3	31
	2	25
	6	28
	2	2
	2	14
	1	11
	1	2
	1	13
	5	27
	6	32
	6	31
	5	30
	4	17
	6	30
	4	21
	5	28
	6	30
	3	24
	2	20
	4	27
	5	26
	0	26
	2	27
	4	28
	3	3
	4	29
	1	8
	5	29
	3	24
	1	23
	3	28
	4	28
	5	26
	4	30
	5	28
	3	24
	3	21
	3	19
	5	30
	5	27
	3	5
	1	24
	5	26
	6	32
	6	31
	6	32
	6	32
	6	32
	6	32
	5	32
	3	3
	6	30
	6	32
	6	32
	6	32
	4	14
	6	32
	1	2
	1	2
	1	2
	6	29
	6	29
	6	28
	6	25
	6	27
	2	25
	4	30
	6	27
	5	28
	4	29
	6	28
	6	30
	6	27
	3	18
	1	3
	3	27
	1	23
	6	30
	4	27
	1	2
	6	28
	6	29
	3	27
	2	8
	6	28
	6	27
	5	28
	6	26
	5	30
	5	29
	6	30
	6	16
	5	19
	6	22
	6	28
	6	30
	6	24
	6	30
	4	28
	1	2
	6	30
	4	30
	2	21
	6	30
	1	4
	1	4
	0	5
	1	4
	6	25
	1	17
	5	24
	6	24
	6	27
	7	26
	7	28
	3	26
	6	27
	7	28
	7	28
	7	28
	7	28
	7	28
	7	28
	7	28
	7	28
	7	28
	7	28
	7	28
	7	27
	7	28
	7	28
	7	29
	7	28
	7	28
	7	27
	7	28
	7	28
	7	28
	7	28
	7	28
	7	27
	7	28
	8	32
	8	32
	8	33
	8	32
	8	32
	8	33
	8	32
	8	33
	8	32
	8	32
	8	32
	8	32
	8	33
	8	32
	8	33
	8	32
	8	31
	8	34
	8	34
	8	34
	8	34
	7	32
	8	34
	8	32
	8	34
	8	34
	8	34
	8	34
	8	34
	8	34
	8	34
	8	34
	8	34
	8	34
	8	34
	8	34
	8	34
	8	34
	8	34
	8	34
	8	34
	8	34
	8	35
	7	34
	7	34
	7	34
	7	34
	7	34
	7	34
	7	34
	7	34
	7	34
	7	34
	7	34
	7	34
	7	34
	7	33
	7	34
	7	34
	7	34
	7	34
	7	34
	7	33
	7	34
	7	34
	7	34
	7	34
	7	34
	7	34
	7	34
	7	34
	7	34
	7	34
	7	34
	7	34
	7	34
	7	34
	7	34
	7	33
	4	29
	1	4
	1	4
	1	4
	1	4
	1	4
	1	4
	1	4
	1	4
	1	4
	1	5
	1	5
	1	5
	1	4
	1	5
	1	5
	1	5
	1	5
	1	5
	1	5
	1	5
	0	5
	1	5
	1	5
	1	5
	0	5
	0	5
	0	5
	0	5
	0	5
	0	5
	0	4
	1	4
	1	4
	1	4
	1	4
	1	4
	1	4
	1	4
	1	5
	1	4
	1	5
	8	32
	8	32
	8	32
	8	32
	8	32
	8	32
	8	32
	8	32
	8	32
	8	32
	8	32
	8	32
	8	32
	8	32
	8	32
	1	2
	1	2
	1	2
	1	2
	1	2
	8	32
	8	32
	8	32
	8	32
	8	32
	8	32
	8	32
	8	32
	8	32
	8	32
	8	32
	8	32
	8	32
	8	32
	8	32
	8	32
	8	32
	8	32
	8	32
	8	32
	8	32
	8	32
	8	32
	8	32
	8	32
	8	31
	8	32
	8	32
	8	32
	8	32
	8	32
	8	32
	8	32
	8	32
	8	32
	8	32
	8	32
	8	32
	8	32
	8	32
	8	32
	8	32
	8	32
	8	32
	8	32
	8	32
	1	3
	1	3
	1	2
	1	3
	1	3
	1	3
	1	3
	8	33
	8	33
	8	33
	8	33
	8	33
	8	33
	8	33
	8	33
	8	33
	8	33
	8	33
	8	33
	8	33
	8	33
	8	33
	8	33
	8	33
	8	33
	8	33
	8	33
	8	33
	8	33
	8	33
	8	33
	8	33
	8	33
	8	33
	8	33
	8	33
	8	33
	8	33
	8	33
	8	33
	8	33
	8	33
	8	33
	8	33
	8	33
	8	33
	8	33
	8	33
	8	33
	8	33
	8	33
	8	33
	8	33
	8	33
	8	33
	8	33
	8	33
	8	33
	8	33
	8	33
	8	33
	8	33
	8	33
	8	33
	3	24
	8	33
	8	33
	5	31
	7	31
	8	33
	8	33
	8	33
	8	33
	8	33
	8	33
	8	33
	8	33
	8	33
	8	33
	8	33
	8	33
	8	34
	8	34
	8	34
	8	34
	8	34
	8	34
	8	34
	8	34
	8	34
	8	34
	8	34
	8	34
	8	34
	8	34
	8	34
	8	34
	8	34
	8	34
	8	34
	8	34
	8	34
	6	34
	8	34
	8	34
	8	34
	8	34
	8	34
	8	34
	8	34
	8	34
	8	34
	8	34
	8	34
	8	34
	8	34
	8	34
	8	34
	8	34
	8	34
	8	34
	8	34
	8	34
	8	34
	8	34
	8	34
	8	34
	8	34
	8	34
	8	34
	8	34
	8	34
	8	34
	8	34
	8	34
	8	34
	8	34
	8	34
	6	28
	8	34
	7	34
	5	28
	7	34
	7	34
	7	34
	7	34
	7	34
	7	34
	7	34
	7	34
	7	34
	7	34
	7	34
	7	34
	7	34
	7	34
	7	34
	7	34
	7	34
	7	34
	7	34
	7	34
	6	30
	7	34
	7	34
	7	34
	7	34
	6	34
	7	34
	3	2
	7	34
	7	34
	7	34
	7	34
	7	34
	7	34
	7	34
	7	34
	7	34
	7	34
	7	34
	7	34
	7	34
	6	33
	7	34
	7	34
	7	34
	7	34
	7	34
	7	34
	7	34
	7	34
	7	34
	6	34
	7	34
	7	34
	7	34
	7	34
	7	34
	7	34
	7	34
	7	34
[truncated: 1,046,576+ more rows]

## Sheet: Figure 1e
Figure 1e		Amino acid	Position	-Log10(P)
	phy11111	H	307	0
	phy11111	I	308	0
	phy11111	F	309	0.0973445
	phy11111	E	310	0
	phy11111	H	311	0
	phy11111	L	312	0
	phy11111	P	313	0
	phy11111	P	314	0
	phy11111	R	315	0
	phy11111	L	316	0
	phy11111	N	317	0
	phy11111	Q	318	0
	phy11111	A	319	0
	phy11111	L	320	0
	phy11111	L	321	0.108853
	phy11111	E	322	0
	phy11111	A	323	0
	phy11111	C	324	0
	phy11111	A	325	0.102428
	phy11111	E	326	0
	phy11111	R	327	0
	phy11111	R	328	0
	phy11111	G	329	4.41908
	phy11111	F	330	0.107127
	phy11111	L	331	0
	phy11111	T	332	0
	phy11111	G	333	0.0989233
	phy11111	I	334	0.100946
	phy11111	T	335	0.114413
	phy11111	N	336	0
	phy11111	M	337	0.102428
	phy11111	L	338	0
	phy11111	P	339	0
	phy11111	I	340	0
	phy11111	R	341	0
	phy11111	V	342	0
	phy11111	A	343	0
	phy11111	T	344	0
	phy11111	A	345	0
	phy11111	M	346	0
	phy11111	M	347	0
	phy11111	V	348	0
	phy11111	P	349	0
	phy11111	Y	350	0

## Sheet: Figure 1f
Figure 1f	Position	Amino acid	Position	P-value	-Log10(P)
	phy3095	Y	130	0.7992	0.0973445
	phy3095	V	131	0.7992	0.0973445
	phy3095	P	132	0.7992	0.0973445
	phy3095	L	133	0.7992	0.0973445
	phy3095	S	134	0.7963	0.0989233
	phy3095	L	135	0.7992	0.0973445
	phy3095	K	136	0.7992	0.0973445
	phy3095	N	137	0.7992	0.0973445
	phy3095	V	138	0.7992	0.0973445
	phy3095	N	139	0.7992	0.0973445
	phy3095	K	140	0.7992	0.0973445
	phy3095	V	141	0.7992	0.0973445
	phy3095	V	142	0.03194	1.49567
	phy3095	E	143	0.7992	0.0973445
	phy3095	V	144	0.7992	0.0973445
	phy3095	P	145	0.7992	0.0973445
	phy3095	P	146	1	0
	phy3095	I	147	1	0
	phy3095	Q	148	0.7939	0.100234
	phy3095	Y	149	0.7963	0.0989233
	phy3095	V	150	0.0001938	3.71265
	phy3095	R	151	1	0
	phy3095	K	152	0.7963	0.0989233
	phy3095	E	153	0.7963	0.0989233
	phy3095	Q	154	0.7963	0.0989233
	phy3095	E	155	0.7963	0.0989233
	phy3095	D	156	0.7863	0.104412
	phy3095	E	157	0.7963	0.0989233
	phy3095	G	158	0.7963	0.0989233
	phy3095	K	159	1	0
	phy3095	K	160	0.7963	0.0989233
	phy3095	R	161	0.7963	0.0989233
	phy3095	Y	162	0.7963	0.0989233
	phy3095	E	163	0.7963	0.0989233
	phy3095	E	164	0.7963	0.0989233
	phy3095	Q	165	0.7963	0.0989233
	phy3095	K	166	0.7963	0.0989233
	phy3095	L	167	0.7992	0.0973445
	phy3095	D	168	1	0
	phy3095	R	169	0.7963	0.0989233
	phy3095	L	170	0.7992	0.0973445

## Sheet: Figure 2a
Figure 2a
eGFP
eGFP-fATGL
eGFP-fATGLmut

## Sheet: Figure 2b
Figure 2b	eGFP-fATGL	eGFP-fATGLmut	eGFP
	16	28	10
	0	0	2
	0	0	40
	0	0	10
	0	0	12
	0	0	2
	0	0	32
	1	4	0
	0	17	0
	2	6	0
	2	3	0
	0	29	0
	0	48	30
	0	0	0
	12	0	0
	1	52	3
	12	2	0
	0	48	3
	2	33	0
	0	4	42
	0	0	41
	3	2	37
	4	0	0
	0	46	28
	5	34	66
	52	26	5
	0	33	33
	0	15	56
	0	47	19
	6	0	57
	25	18	55
	36	42	59
	3	0	37
	29	90	22
	45	0	31
	38	0	23
	28	20	48
	35	14	77
	1	24	40
	0	26	0
	3	22	0
	2	0	19
	6	0	56
	6	27	35
	35	2	48
	15	1	0
	8	0	72
	0	0	56
	0	54	60
	24	79	4
	2	38	0
	3	20	0
	1	45	0
	0	34	44
	0	2	50
	0	40	0
	0	2	4
	0	40	28
	0	27	11
	0	27	48
	21	1	22
	19	54	18
	0	0	3
	0	4	54
	0	47	67
	0	43	41
	0	48	30
	21	82	40
	0	22	27
	0	27	32
	0	36	53
	6	8	34
	10	0	20
	0	52	39
	0	47	30
	3	0	40
	0	0	49
	0	37	47
	8	40	46
	36	0	78
	20	0	42
	0	0	65
	3	0	38
	0	0	69
	0	0	81
	0	45	48
	9	61	19
	24	71	47
	16	0	46
	17	0	78

## Sheet: Figure 2c
Figure 2c	eGFP-fATGL	eGFP-fATGLmut	eGFP
	2.38382	1.95904	3.59384
	1.94939	2.78746	3.95751
	3.01953	2.76042	2.73957
	0	3.41464	3.00303
	0	2.47567	3.23679
	0.90309	0.90309	3.51148
	0	3.23249	3.75793
	0.90309	3.52892	3.74398
	0.778151	3.49568	3.50772
	0	3.77546	3.78561
	0	2.08279	3.55871
	2.53656	1.6902	2.87216
	2.52244	2.55023	3.71037
	2.52634	2.92891	1.61278
	1.14613	3.08386	2.92531
	0	2.24797	2.82086
	0	1.14613	3.63719
	1.11394	3.06183	3.30728
	0	1.74036	3.02243
	0	2.94201	3.49038
	0	2.90741	2.233
	1.61278	2.81757	0
	1.36173	2.45179	2.2014
	0.30103	3.5197	3.05231
	3.15076	3.27554	3.30471
	1.4624	3.46255	3.22634
	0.778151	3.67015	3.27807
	2.46835	3.51415	3.41414
	2.48572	3.447	3.27138
	1.51851	3.44185	3.13033
	0	2.36173	2.92686
	2.85003	2.04922	3.29358
	2.50243	2.76864	1.77815
	2.38382	2.80686	3.28646
	0	3.55509	3.07225
	0.954243	3.4283	1.85126
	2.29667	3.26788	3.45515
	0.69897	3.29336	2.24797
	0.69897	3.66783	1.72428
	1.57978	3.38525	2.20683
	2.14301	1.85126	0
	3.30428	2.72754	3.05346
	1.63347	1.43136	3.3075
	2.31597	3.0141	3.36267
	2.66181	3.20167	1.94448
	0.954243	3.15836	3.42619
	0.30103	3.15412	2.81558
	0	1.74819	3.12352
	1.41497	2.79239	3.32449
	3.40432	3.48487	3.24229
	3.22994	0.954243	3.5557
	3.35545	1.95904	2.92686
	2.47712	3.54974	2.74194
	1.51851	3.04922	3.66276
	0.30103	3.17085	3.47085
	1.44716	2.06446	3.06781
	0	2.62737	3.65437
	1.41497	2.19866	2.82802
	2.2878	3.8408	3.77379
	1.32222	2.87216	3.24993
	1.65321	3.08565	2.51188
	2.15534	3.68332	1.68124
	1.30103	3.54245	3.31597
	3.39724	3.38668	3.55654
	3.24502	3.58636	3.31744
	1.89763	3.67006	3.43569
	2.21484	3.54095	3.91434
	2.85794	3.14582	3.43169
	2.86392	3.29203	3.53263
	1.50515	3.73223	3.46135
	2.60206	3.0569	3.3032
	0.845098	3.41547	2.80277
	1.20412	3.01578	3.447
	2.17319	3.62138	3.8707
	2.40993	3.79106	3.22763
	1.27875	3.70842	3.16938
	2.19866	3.68619	4.0182
	0	3.79449	3.35813
	1.39794	3.63899	2.70586
	1.07918	2.2014	3.57933

## Sheet: Figure 3
Figure 3
	Octadecanoic acid
	fACOT7	fACOTnut
	0.600701	0.608646
	0.788546	0.705603
	1.06294	1.15324
	0.532134	0.660016
	Palmitic acid
	fACOT7	fACOT7mut
	0.512525	0.585011
	0.796347	0.798484
	1.12299	1.29442
	0.703108	0.730342
	Gaidic acid
	fACOT7	fACOT7mut
	0.705603	0.788546
	0.798484	0.796347
	0.830104	0.848554
	0.789648	0.800772
	Oleic acid
	fACOT7	fACOT7mut
	1.06294	1.15324
	1.12299	1.29442
	1.11332	1.22786
	1.13292	1.30638

## Sheet: Figure 4a
Figure 4a
	Species	Repeat 1	Repeat 2	Repeat 3
	Turkey	0.000624593	0.00100515	0.00136291
	Chicken	0.000565045	0.000807635	0.00065851
	Ostrich	0.00176401	0.000506574	0.000967329
	Zebra finch	0.00250491	0.00495591	0.0073115
	Parrot	0.0104042	0.0156651	0.003318
	Pigeon	0.00701475	0.0038821	0.00722806

## Sheet: Figure 4b
Figure 4b
	Species	Repeat 1	Repeat 2	Repeat 3
	Turkey	2.46964e-06	6.26533e-05	6.34634e-05
	Chicken	5.30378e-05	6.6075e-05	7.30116e-06
	Ostrich	5.40486e-06	8.71622e-06	7.13863e-06
	Zebra finch	0.000119675	5.14145e-06	0.000111961
	Parrot	0.000127573	0.000145724	9.89021e-05
	Pigeon	3.97697e-05	0.000186979	5.28455e-05

[truncated: 6 more sheets: Figure 4c, Figure 4d, Figure 5, Supplementary Fig. 1, Supplementary Fig. 2, Supplementary Fig. 3]
